# Supplementary material for: Clinicopathological characteristics and outcomes of rare histologic subtypes of gallbladder cancer over two decades: A population-based study
Source: PLoS One. 2018 Jun 11;13(6):e0198809. doi: 10.1371/journal.pone.0198809 (PMC5995371; doi:10.1371/journal.pone.0198809)
Supplement: S1 Table — (XLSX) [file pone.0198809.s001.xlsx]

## Sheet: Sheet1
AJCC derived groups	3-year survival rate	5-year survival rate	Median survival (months)
Group 1:T1N0 and T2N0
PAPILLARY	0.65	0.54	84
ADENOCARCINOMA	0.44	0.35	29
ADENOSQUAMOUS/SQUAMOUS	0.25	0.23	12
Group 2: T1N1 and T2N1
PAPILLARY	0.35	0.35	22
ADENOCARCINOMA	0.29	0.2	17
ADENOSQUAMOUS/SQUAMOUS	0	0	5
Group 3: T3N0 and T3N1
PAPILLARY	0.26	0.12	20
ADENOCARCINOMA	0.14	0.08	8
ADENOSQUAMOUS/SQUAMOUS	0.09	0.07	6
Group 4: T4N0 and T4N1
PAPILLARY	0.11	0.04	4.5
ADENOCARCINOMA	0.02	0.02	4
ADENOSQUAMOUS/SQUAMOUS	0.04	0	5
